# Supplementary material for: Dynamic Transcriptional Regulation of the Hypothalamic–Pituitary–Testis Axis in the Seasonally Breeding Teleost Sebastes schlegelii
Source: Int J Mol Sci. 2025 Feb 26;26(5):2048. doi: 10.3390/ijms26052048 (PMC11899799; doi:10.3390/ijms26052048)
Supplement: Supplementary file 1 [file ijms-26-02048-s001.zip]

Archive with 1 entries (1 files):
- ijms-3443218-supplementary.pdf
